# Supplementary material for: Sonlicromanol’s active metabolite KH176m normalizes prostate cancer stem cell mPGES-1 overexpression and inhibits cancer spheroid growth
Source: PLoS One. 2021 Jul 9;16(7):e0254315. doi: 10.1371/journal.pone.0254315 (PMC8270194; doi:10.1371/journal.pone.0254315)
Supplement: S1 Table — (XLSX) [file pone.0254315.s001.xlsx]

## Sheet: Table1. Primers for qRT-PCR
	S1 Table. Primers
	Target Gene	Organism	Forward Primer (5' → 3')	Reverse Primer (5' → 3')
	COX-1	Human	GCCAGAACCAGGGTGTCTGT	GTAGCCCGTGCGAGTACAATC
	COX-2	Human	GCTGGAACATGGAATTACCCA	CTTTCTGTACTGCGGGTGGAA
	mPGES-1	Human	AGTATTGCAGGAGCGACC	CCAGAAAGGAGTAGACGAAGC
	mPGES-2	Human	CCTCTATGAGGCTGCTGACAAG	ATCACACGCAGCACGCCATACA
	cPGES	Human	CCCCTGCCCCGTTCA	TGAAGACATAGTCCCTTC-GATCG
	GAPDH	Human	TGCACCACCAACTGCTTAGC	GGCATGGACTGTGGTCATGAG
